# Supplementary material for: Application of Image-Based Phenotyping for QTL Identification of Tiller Angle in Rice (Oryza sativa L.)
Source: Plants (Basel). 2024 Nov 22;13(23):3288. doi: 10.3390/plants13233288 (PMC11644284; doi:10.3390/plants13233288)
Supplement: Supplementary file 1 [file plants-13-03288-s001.zip]

Archive with 1 entries (1 files):
- plants-3265524-supplementary.pdf
